# Supplementary material for: Synthetic Analogs of the Alkaloid Cassiarin A with Enhanced Antimalarial Activity
Source: Pharmaceuticals (Basel). 2025 Jul 9;18(7):1018. doi: 10.3390/ph18071018 (PMC12299140; doi:10.3390/ph18071018)
Supplement: Supplementary file 1 [file pharmaceuticals-18-01018-s001.zip]

Archive with 1 entries (1 files):
- pharmaceuticals-3714233-supplementary.pdf
